# Supplementary material for: Morphological and Molecular Identification of Sarcocystis arctica in Captive Cheetahs (Acinonyx jubatus) in China Helps Clarify Phylogenetic Relationships with Sarcocystis caninum and Sarcocystis felis
Source: Animals (Basel). 2025 Jan 10;15(2):180. doi: 10.3390/ani15020180 (PMC11758320; doi:10.3390/ani15020180)
Supplement: Supplementary file 1 [file animals-15-00180-s001.zip]

Archive with 1 entries (1 files):
- animals-3347724-supplementary.pdf
